# Supplementary material for: Walking 200 min per day keeps the bariatric surgeon away
Source: Heliyon. 2023 May 22;9(6):e16556. doi: 10.1016/j.heliyon.2023.e16556 (PMC10238728; doi:10.1016/j.heliyon.2023.e16556)
Supplement: Multimedia component 1 [file mmc1.xlsx]

## Sheet: Data Export
Table S1: Raw data for all metabolites and all samples
All concentrations in µM
								Class	Acylcarnitines	Acylcarnitines	Acylcarnitines	Acylcarnitines	Acylcarnitines	Acylcarnitines	Acylcarnitines	Acylcarnitines	Acylcarnitines	Acylcarnitines	Acylcarnitines	Acylcarnitines	Acylcarnitines	Acylcarnitines	Acylcarnitines	Acylcarnitines	Acylcarnitines	Acylcarnitines	Acylcarnitines	Acylcarnitines	Acylcarnitines	Acylcarnitines	Acylcarnitines	Acylcarnitines	Acylcarnitines	Acylcarnitines	Acylcarnitines	Acylcarnitines	Acylcarnitines	Acylcarnitines	Acylcarnitines	Acylcarnitines	Acylcarnitines	Acylcarnitines	Acylcarnitines	Acylcarnitines	Acylcarnitines	Acylcarnitines	Acylcarnitines	Acylcarnitines	Alkaloids
Plate Bar Code	Sample Bar Code	Sample Type	Sample Identification	Sample Description	Species	Material	Org. Info	Measurement Time	C0	C2	C3	C3-DC (C4-OH)	C3-OH	C3:1	C4	C4:1	C5	C5-DC (C6-OH)	C5-M-DC	C5-OH (C3-DC-M)	C5:1	C5:1-DC	C6 (C4:1-DC)	C6:1	C7-DC	C8	C9	C10	C10:1	C10:2	C12	C12-DC	C12:1	C14	C14:1	C14:1-OH	C14:2	C14:2-OH	C16	C16-OH	C16:1	C16:1-OH	C16:2	C16:2-OH	C18	C18:1	C18:1-OH	C18:2	Trigonelline
1039003820-1 | 1039003834-1	1039003437	Sample	DP_01	Base 1	human	20 (serum)	AK_Aurelio-Telemann	2022.02.16 19:18:15 | 2022.02.19 19:49:11	37.5	7.63	0.361	0.044	0.115	0	0.205	0.029	0	0.063	0.036	0.056	0.006	0.01	0.138	0.037	0.217	0.133	0.031	0.747	0.167	0.298	0.166	0.314	0.112	0.079	0.092	0.047	0.179	0.028	0.136	0.031	0.031	0.018	0.03	0.052	0.067	0.135	0.026	0.032	0.262
1039003820-1 | 1039003834-1	1039003441	Sample	DP_02	Base 2	human	20 (serum)	AK_Aurelio-Telemann	2022.02.16 19:24:27 | 2022.02.19 19:52:41	39.2	3.62	0.326	0.017	0.055	0.017	0.168	0.007	0	0.055	0.04	0.061	0	0.007	0.089	0.032	0.229	0.114	0.018	0.318	0.115	0.188	0.069	0.262	0.068	0.049	0.047	0.016	0.086	0.02	0.085	0.012	0.021	0.001	0.021	0.052	0.058	0.102	0.028	0.044	0.231
1039003820-1 | 1039003834-1	1039003456	Sample	DP_03	Base 3	human	20 (serum)	AK_Aurelio-Telemann	2022.02.16 19:30:40 | 2022.02.19 19:56:11	40.2	4.54	0.334	0.031	0.053	0.047	0.146	0.017	0.01	0.059	0.022	0.045	0.02	0.003	0.087	0.015	0.271	0.095	0.015	0.328	0.129	0.182	0.102	0.193	0.078	0.081	0.057	0.02	0.084	0.026	0.153	0.01	0.038	0.017	0.026	0.036	0.055	0.126	0.029	0.045	0.266
1039003820-1 | 1039003834-1	1039003461	Sample	DP_04	Post 1	human	20 (serum)	AK_Aurelio-Telemann	2022.02.16 19:36:51 | 2022.02.20 01:42:25	26.7	16.9	0.688	0.034	0.044	0.017	0.358	0.015	0.128	0.056	0.017	0.075	0.001	0.006	0.238	0.025	0.211	0.327	0.023	0.734	0.213	0.191	0.23	0.24	0.205	0.103	0.174	0.021	0.163	0.017	0.159	0.006	0.062	0.009	0.035	0.046	0.028	0.194	0.02	0.06	0.263
1039003820-1 | 1039003834-1	1039003475	Sample	DP_05	Base 4	human	20 (serum)	AK_Aurelio-Telemann	2022.02.16 19:43:03 | 2022.02.19 20:03:12	32.3	4.76	0.332	0.025	0.044	0.026	0.178	0.007	0	0.067	0.024	0.059	0.004	0.006	0.104	0.031	0.215	0.153	0.019	0.439	0.136	0.179	0.09	0.243	0.081	0.059	0.059	0.018	0.101	0.014	0.094	0.018	0.025	0	0.019	0.055	0.022	0.107	0.015	0.031	0.292
1039003820-1 | 1039003834-1	1039003480	Sample	DP_06	Post 2	human	20 (serum)	AK_Aurelio-Telemann	2022.02.16 19:49:16 | 2022.02.19 20:06:40	32.9	16.1	0.745	0.035	0.043	0.004	0.425	0.01	0.15	0.057	0.027	0.093	0.005	0.011	0.246	0.021	0.209	0.319	0.028	0.957	0.266	0.187	0.223	0.23	0.215	0.088	0.151	0.027	0.129	0.012	0.185	0.015	0.059	0.007	0.03	0.056	0.037	0.208	0.018	0.049	0.351
1039003820-1 | 1039003834-1	1039003494	Sample	DP_07	Base 5	human	20 (serum)	AK_Aurelio-Telemann	2022.02.16 19:55:27 | 2022.02.19 20:10:10	36.7	5.25	0.312	0.063	0.136	0.078	0.273	0.028	0	0.073	0.032	0.101	0	0.004	0.118	0.038	0.281	0.141	0.033	0.539	0.165	0.295	0.101	0.307	0.102	0.095	0.065	0.039	0.211	0.037	0.078	0.036	0.035	0.009	0.034	0.061	0.034	0.163	0.049	0.031	0.458
1039003820-1 | 1039003834-1	1039003505	Sample	DP_08	Post 3	human	20 (serum)	AK_Aurelio-Telemann	2022.02.16 20:01:39 | 2022.02.19 20:13:39	31	14.3	0.543	0.055	0.116	0.031	0.375	0.035	0.183	0.076	0.04	0.092	0.05	0.013	0.209	0.033	0.284	0.247	0.058	0.809	0.243	0.313	0.196	0.368	0.171	0.118	0.184	0.043	0.25	0.051	0.178	0.017	0.062	0.011	0.044	0.068	0.039	0.192	0.049	0.048	0.386
1039003820-1 | 1039003834-1	1039003510	Sample	DP_09	Base 6	human	20 (serum)	AK_Aurelio-Telemann	2022.02.16 20:07:50 | 2022.02.20 01:59:56	35.9	4.76	0.358	0.041	0.101	0.083	0.192	0.021	0	0.061	0.035	0.073	0	0.017	0.111	0.03	0.221	0.156	0.022	0.504	0.142	0.216	0.103	0.336	0.087	0.079	0.058	0.031	0.128	0.014	0.139	0.02	0.027	0.014	0.022	0.043	0.043	0.141	0.029	0.025	0.339
1039003820-1 | 1039003834-1	1039003524	Sample	DP_10	Post 4	human	20 (serum)	AK_Aurelio-Telemann	2022.02.16 20:14:03 | 2022.02.19 20:20:39	33.9	16.4	0.687	0.048	0.036	0	0.423	0.021	0.214	0.077	0.03	0.103	0.012	0.014	0.211	0.023	0.222	0.356	0.042	1.03	0.281	0.256	0.242	0.307	0.199	0.104	0.175	0.034	0.173	0.027	0.176	0.019	0.057	0.006	0.034	0.055	0.045	0.25	0.024	0.075	0.534
1039003820-1 | 1039003834-1	1039003539	Sample	DP_11	Base 7	human	20 (serum)	AK_Aurelio-Telemann	2022.02.16 20:20:15 | 2022.02.19 20:24:08	33	6.43	0.282	0.025	0.061	0.023	0.16	0.004	0	0.053	0.028	0.075	0	0.003	0.118	0.025	0.238	0.171	0.02	0.486	0.139	0.21	0.106	0.282	0.104	0.085	0.064	0.021	0.119	0.011	0.128	0.007	0.027	0.005	0.024	0.051	0.022	0.135	0.024	0.04	0.35
1039003820-1 | 1039003834-1	1039003543	Sample	DP_12	Post 5	human	20 (serum)	AK_Aurelio-Telemann	2022.02.16 20:26:26 | 2022.02.20 02:10:26	30	16.6	0.694	0.039	0.028	0.022	0.467	0.005	0.219	0.053	0.024	0.084	0.006	0.02	0.328	0.022	0.216	0.501	0.032	1.09	0.292	0.194	0.281	0.225	0.23	0.101	0.211	0.029	0.168	0.02	0.184	0.014	0.065	0.009	0.035	0.043	0.034	0.24	0.019	0.069	0.426
Color code:
Dark blue:		< LOD (Limit of Detection = 3x signal to noise)
Light blue:		< LLOQ (Lower Limit of Quantification) or > ULOQ (Upper Limit of Quantification)
Green:		Valid
[truncated: 581 more columns]
