# Supplementary material for: Walking 200 min per day keeps the bariatric surgeon away
Source: Heliyon. 2023 May 22;9(6):e16556. doi: 10.1016/j.heliyon.2023.e16556 (PMC10238728; doi:10.1016/j.heliyon.2023.e16556)
Supplement: Multimedia component 2 [file mmc2.xlsx]

## Sheet: Sheet1
Table S2 - Metabolites which significantly change between baseline and post-walking samples
Metabolites changing significantly but with |log2(FC)|<0.59 (1.5-fold change) are not bold.
Metabolite Class	Metabolite	log2(fold change)	-log10(p-value)	log10(p-value)
Acylcarnitines	C3:1	-1.41834	1.52955
Bile Acids	DCA	-1.05473	1.66339
Amino Acids	Trp	-0.697472	2.86556
Triacylglycerols	TG(22:0_32:4)	-0.642206	1.83297
Diacylglycerols	DG(18:3_20:2)	-0.555442	1.60592
Acylcarnitines	C14	0.380713	1.79174
Triacylglycerols	TG(20:4_34:3)	0.412099	2.20932
Biogenic Amines	GABA	0.439569	1.63872
Hormones	DHEAS	0.461949	2.17039
Acylcarnitines	C16:2	0.530671	1.83649
Carboxylic Acids	AconAcid	0.592098	1.37101
Amino Acids Related	Creatinine	0.667935	3.69819
Acylcarnitines	C16	0.676816	2.35473
Carboxylic Acids	Suc	0.701429	2.4216
Acylcarnitines	C18:1	0.715867	3.22665
Indoles Derivatives	Ind-SO4	0.845305	2.6277
Acylcarnitines	C10:1	0.87332	4.19606
Acylcarnitines	C18:2	0.877723	2.41228
Acylcarnitines	C10	1.0293	3.54089
Acylcarnitines	C16:1	1.04005	5.23625
Acylcarnitines	C3	1.05994	4.94477
Acylcarnitines	C4	1.18081	4.1357
Acylcarnitines	C12:1	1.19634	5.13258
Acylcarnitines	C6 (C4:1-DC)	1.20824	3.58266
Amine Oxides	TMAO	1.22181	3.78556
Acylcarnitines	C12	1.22327	4.89608
Acylcarnitines	C8	1.32086	2.82658
Fatty Acids	FA(18:1)	1.51259	3.43044
Acylcarnitines	C14:1	1.56138	5.68574
Amino Acids Related	alpha-AAA	1.59383	5.88838
Acylcarnitines	C2	1.665	7.23067
Fatty Acids	FA(20:2)	1.73247	4.74467
Fatty Acids	FA(18:2)	1.85189	4.80821
Fatty Acids	FA(20:3)	2.14614	4.07776
Carboxylic Acids	DiCA(14:0)	2.29749	1.34106
Carboxylic Acids	HipAcid	2.52196	2.47525
Acylcarnitines	C5	10.5836	5.04157
