# Supplementary material for: Walking 200 min per day keeps the bariatric surgeon away
Source: Heliyon. 2023 May 22;9(6):e16556. doi: 10.1016/j.heliyon.2023.e16556 (PMC10238728; doi:10.1016/j.heliyon.2023.e16556)
Supplement: Multimedia component 3 [file mmc3.xlsx]

## Sheet: Sheet1
Table S3 - Metabolites which significanty change between trained and untrained baseline
Metabolites changing significantly but with |log2(FC)|<0.59 (1.5-fold change) are not bold.
Metabolite Class	Metabolite	log2(fold change)	-log10(p-value)
Ceramides	Cer(d18:1/26:0)	-1.07601	2.20136
Nucleobases Related	Xanthine	-1.03802	2.68127
Acylcarnitines	C18	-0.988027	2.15606
Triacylglycerols	TG(18:3_30:0)	-0.925086	1.76128
Cholesterol Esters	CE(18:3)	-0.818525	1.65731
Cholesterol Esters	CE(14:1)	-0.801515	2.07015
Triacylglycerols	TG(20:4_36:5)	-0.75436	2.08291
Dihydroceramides	Cer(d18:0/24:0)	-0.66773	2.61116
Glycerophospholipids	PC aa C32:2	-0.652131	1.94118
Glycosylceramides	HexCer(d18:2/16:0)	-0.602521	2.71477
Amino Acids Related	DOPA	-0.593743	1.65468
Triacylglycerols	TG(18:3_38:5)	-0.584963	1.84998
Glycerophospholipids	PC aa C34:4	-0.552701	1.85197
Ceramides	Cer(d16:1/20:0)	-0.550087	1.37399
Triacylglycerols	TG(16:0_36:6)	-0.539506	1.30691
Glycerophospholipids	PC aa C38:3	-0.534251	1.69938
Ceramides	Cer(d16:1/24:0)	-0.526616	1.88427
Ceramides	Cer(d16:1/23:0)	-0.524267	1.66415
Glycerophospholipids	PC aa C36:6	-0.459681	2.83692
Amino Acids Related	PheAlaBetaine	-0.454566	2.726
Glycerophospholipids	PC ae C44:3	-0.428133	1.462
Glycerophospholipids	PC aa C36:5	-0.406178	1.48474
Glycerophospholipids	PC ae C30:1	-0.384449	1.34289
Ceramides	Cer(d18:1/24:0)	-0.364997	1.7936
Glycerophospholipids	PC ae C42:4	-0.357848	1.91935
Glycerophospholipids	PC aa C34:3	-0.357226	1.79555
Glycerophospholipids	lysoPC a C20:3	-0.328842	1.49459
Glycerophospholipids	PC aa C36:3	-0.32681	1.70285
Amino Acids	Phe	-0.31861	2.11202
Amino Acids Related	Sarcosine	0.300931	1.47157
Sphingolipids	SM C24:1	0.321928	1.44488
Carboxylic Acids	AconAcid	0.373129	1.42546
Triacylglycerols	TG(18:1_35:3)	0.394229	1.40343
Glycerophospholipids	PC ae C36:5	0.416532	1.77811
Acylcarnitines	C8	0.445559	1.77049
Amino Acids Related	AABA	0.548578	2.23841
Sphingolipids	SM C20:2	0.653577	2.2033
Amino Acids Related	TrpBetaine	0.86507	1.47944
Amino Acids Related	BABA	1.38034	1.54994
