# Supplementary material for: Walking 200 min per day keeps the bariatric surgeon away
Source: Heliyon. 2023 May 22;9(6):e16556. doi: 10.1016/j.heliyon.2023.e16556 (PMC10238728; doi:10.1016/j.heliyon.2023.e16556)
Supplement: Multimedia component 4 [file mmc4.xlsx]

## Sheet: Sheet1
Table S4 - Metabolites which show a signifcant trend over time in the post-walking samples
Metabolite Class	Metabolite	normalized slope	-log10(p-value)
Nucleobases Related	Xanthine	-0.0314072	1.56206
Amino Acids	Glu	-0.0204387	1.42354
Fatty Acids	FA(18:1)	-0.0182202	1.32464
Amino Acids	Ile	-0.016646	1.49171
Glycerophospholipids	PC aa C36:5	-0.0161274	1.90022
Triacylglycerols	TG(16:0_36:6)	-0.0156725	1.54876
Amine Oxides	TMAO	0.0150583	1.70213
Triacylglycerols	TG(20:4_35:3)	0.0182371	1.50076
Amino Acids	Ala	0.0184858	1.67294
Ceramides	Cer(d18:1/20:0(OH))	0.0191689	1.5404
Acylcarnitines	C5	0.0196548	2.5186
Acylcarnitines	C5:1-DC	0.0345982	2.14238
Amino Acids Related	PAG	0.0689108	1.34905
