# Supplementary material for: Walking 200 min per day keeps the bariatric surgeon away
Source: Heliyon. 2023 May 22;9(6):e16556. doi: 10.1016/j.heliyon.2023.e16556 (PMC10238728; doi:10.1016/j.heliyon.2023.e16556)
Supplement: Multimedia component 5 [file mmc5.xlsx]

## Sheet: Sheet1
Table S5 - Metabolites which show a significant trend over time in the baseline samples
Metabolite Class	Metabolite	normalized slope	-log10(p-value)
Bile Acids	TCDCA	-0.0452684	2.93507
Diacylglycerols	DG(16:1_20:0)	-0.0369674	1.32565
Ceramides	Cer(d16:1/20:0)	-0.0187327	1.30571
Triacylglycerols	TG(20:3_36:5)	-0.0175898	1.4569
Glycerophospholipids	PC aa C36:5	-0.0154573	2.83844
Diacylglycerols	DG(18:1_18:2)	0.015184	1.47384
Sphingolipids	SM C20:2	0.0160723	1.51487
Ceramides	Cer(d18:2/24:1)	0.0162054	1.64887
Fatty Acids	FA(20:2)	0.0214872	1.48812
